# Supplementary material for: Simulation and Experiment of Active Vibration Control Based on Flexible Piezoelectric MFC Composed of PZT and PI Layer
Source: Polymers (Basel). 2023 Apr 7;15(8):1819. doi: 10.3390/polym15081819 (PMC10145578; doi:10.3390/polym15081819)
Supplement: Supplementary file 1 [file polymers-15-01819-s001.zip]

Archive with 1 entries (1 files):
- polymers-2258783-supplementary.pdf
